# Supplementary material for: High frequency UV–Vis sensors estimate error in riverine dissolved organic carbon load estimates from grab sampling
Source: Environ Monit Assess. 2022 Sep 26;194(11):831. doi: 10.1007/s10661-022-10515-9 (PMC9512721; doi:10.1007/s10661-022-10515-9)
Supplement: Supplementary file 1 — Supplementary file1 (XLSX 48 KB) [file 10661_2022_10515_MOESM1_ESM.xlsx]

## Sheet: Bow Brook
Monthly relative load	Fornightly relative load	Weekly relative load
1.12	0.87	0.92
0.97	1.03	0.91
0.82	1.28	1.28
0.91	0.98	0.95
0.79	1.14	1.02
1.01	0.79	0.97
1.01	0.98	0.95
1.09	1	0.84
1.16	0.87	0.96
0.83	0.94	1.08
0.79	0.85	0.86
0.96	0.93	0.95
0.84	0.97	0.89
0.86	1.04	1
0.82	0.89	0.89
1.07	1.18	0.93
1.1	0.95	0.91
1.1	0.88	1.11
1.03	1.27	1.04
1.07	0.92	1.02
1.04	1.1	0.93
0.95	1.26	0.99
0.84	1.06	0.91
1.04	0.91	1.07
1.39	1.12	0.98
1.12	0.89	0.97
1.2	0.85	1.2
1.24	0.97	1
0.96	0.9	1.11
0.81	0.98	0.92
1.11	1.2	0.86
0.91	0.86	0.99
0.8	0.99	1.02
1.31	1.11	0.92
0.8	0.85	1.02
0.84	1.14	1.02
0.87	0.91	1.22
0.98	0.88	1
0.89	0.9	0.91
0.95	0.93	1.13
0.87	1.07	1
0.81	0.97	0.88
0.94	0.88	0.92
0.95	1.07	0.92
0.9	1.11	0.88
0.91	1.05	1.03
1.01	1.05	0.96
0.79	0.83	0.86
1.57	1.05	0.9
0.78	1.27	1
0.92	0.98	1
0.83	1.08	0.9
1.23	0.94	0.96
0.85	1.11	0.95
0.86	0.81	1.19
0.96	0.84	1.15
1.4	0.96	1.03
1.19	0.98	0.92
0.84	0.9	1.25
1.09	0.94	1.28
0.96	0.96	0.89
0.98	0.81	1.01
1.01	0.93	1
1.01	0.94	1.05
0.92	1.04	0.91
1.17	0.99	0.95
0.83	1.02	0.92
1.01	0.91	0.94
0.84	1.11	0.98
0.84	0.9	1.06
0.88	1.03	0.96
0.98	0.93	1.15
0.86	0.89	0.88
0.82	1.04	1.04
0.88	1.07	0.91
1.47	0.91	1.06
0.85	1.26	0.92
1.15	1.11	1.24
0.84	1.15	0.89
1.18	0.92	1.01
0.85	1.1	0.93
0.88	0.96	1.04
1.28	1.08	0.86
1.09	0.86	0.85
0.89	1.18	1.01
1.06	1.05	1.3
0.81	0.8	0.92
1.61	1.01	0.89
1.09	1.02	0.97
1.05	0.84	0.93
0.95	0.91	0.91
0.93	0.97	1.23
0.78	0.86	0.95
0.89	1.01	0.93
0.87	1.07	0.95
0.82	0.92	0.88
0.89	1	0.94
0.83	0.92	1.02
0.77	1.01	0.98
0.87	1.1	0.92
0.95	0.95	0.96
0.81	0.93	0.94
0.82	1.27	1.03
0.93	1.05	0.99
0.97	0.93	0.96
0.92	1.1	0.96
0.83	1.11	0.97
0.99	1.14	0.96
1.04	0.99	0.87
0.87	1.2	0.91
0.99	0.84	1.02
0.95	0.98	0.94
1	0.93	1.24
1.07	0.81	0.95
0.76	0.9	1.12
1.04	0.89	1.18
0.85	0.92	1.18
0.8	0.96	1.11
0.79	0.99	0.97
0.95	0.88	0.94
0.98	0.88	0.96
1.16	0.88	1.06
0.86	1.24	0.94
0.85	0.84	0.96
0.85	0.88	0.83
1.14	0.84	1
0.91	1.08	0.94
0.93	0.87	1.09
0.78	0.92	0.94
0.93	0.88	1.09
1.01	0.85	0.89
0.99	0.98	0.96
0.83	0.82	1.08
1.07	1.13	1.11
0.82	1.06	0.9
0.8	1.03	1.09
1.18	0.94	1.09
1.82	0.84	0.99
0.97	0.92	1.1
1.47	0.85	0.89
1.22	1.08	1.01
1.15	0.93	0.9
0.98	1.01	0.93
1.01	1.09	0.9
0.82	0.91	1.11
1.34	0.93	0.85
1.15	0.98	0.89
0.91	0.94	1.01
0.97	0.87	0.95
1.2	0.9	0.96
1.11	1.02	1.24
1.12	1.11	0.96
1.08	1.03	1.08
0.95	1.12	1.16
0.85	0.92	1.1
1.5	0.97	0.88
1.27	1.18	0.98
0.92	1.02	0.99
1.21	0.89	1.07
0.81	0.93	1.01
0.92	0.94	0.96
0.81	1.12	0.9
0.84	0.87	0.95
0.91	0.97	0.93
0.86	0.85	1.18
1.01	1.03	0.9
0.95	0.93	0.93
0.95	1.26	1.18
0.77	0.95	1.16
0.85	0.99	1.12
1.22	0.96	0.92
1.11	1.03	1.02
0.82	0.97	0.95
1	0.9	1.06
1.1	0.98	0.93
0.81	0.93	0.97
0.78	1.44	0.93
1	0.86	0.94
0.9	1	0.95
1	1.22	1
0.9	0.93	0.92
0.86	0.89	0.86
0.83	0.9	0.87
1.04	0.96	0.92
1.01	1.12	0.93
0.86	1.14	1.14
1.02	0.87	0.94
0.97	1.11	0.95
0.92	0.86	0.89
1.01	0.88	1.1
0.87	0.96	0.92
0.92	0.85	0.92
1.21	1.08	1.16
0.79	0.81	0.92
0.83	1.27	0.9
1.01	0.93	0.98
0.83	0.89	1.09
0.79	0.98	1
0.85	0.89	0.98
0.86	0.86	0.95
1.33	0.81	0.93
1.81	1.04	1
0.83	0.97	0.95
1.57	0.82	0.96
0.89	1.33	1.17
1.17	1.24	0.97
1.16	0.87	1.36
0.89	1.1	0.98
0.89	1	1.12
0.83	1.1	0.95
0.79	1.04	1.03
0.94	1.07	0.89
1.05	0.97	1
0.97	1.13	0.88
1.04	1.09	1.09
1.43	1.08	1.05
1.03	0.93	1.03
0.9	1.08	0.93
1.04	0.99	0.89
0.92	0.88	1
1.21	1.22	0.95
1.4	0.96	0.93
0.86	0.97	0.93
1.04	1.14	0.88
0.91	1	0.94
1.19	0.92	1.36
0.96	0.83	1.12
0.89	0.93	0.94
0.85	1.03	0.87
0.89	1.03	1.17
1.16	0.87	1.1
0.95	1.19	1.05
0.85	1.06	1.05
0.79	1.28	0.99
0.82	0.94	1.02
1.4	0.89	1
1.71	0.98	1
0.93	1.03	0.99
0.83	0.88	0.86
0.92	1.21	0.87
0.82	0.99	1
0.87	0.96	1
0.8	1	0.94
0.93	1	1.03
0.92	0.87	0.88
0.91	1.16	0.98
0.83	0.86	0.98
0.92	0.92	0.83
0.92	0.92	0.95
0.79	1.03	1.24
0.9	0.9	0.9
0.86	1.03	1.06
1.02	1.21	1.12
0.97	0.83	1.03
0.82	0.92	0.96
1.14	0.89	1.08
0.85	1.24	1.01
0.8	0.85	1.07
0.84	0.85	0.98
1.37	0.97	1.38
1.56	1.34	1
0.97	0.95	1.05
0.96	0.99	1
1.05	1.07	1.03
0.82	0.9	0.92
0.9	0.84	0.98
0.87	0.96	0.93
0.82	0.85	0.97
0.82	0.96	0.95
0.92	0.89	1.03
0.81	0.92	1.1
0.8	0.96	0.94
0.99	0.9	0.98
0.81	1.2	1.1
0.81	0.88	1.01
1.05	0.99	0.93
0.83	0.94	0.93
0.94	0.89	0.95
1.02	0.93	0.95
0.9	0.91	0.91
0.89	0.94	1.12
0.78	1.16	0.98
0.86	0.83	0.91
0.99	1.07	0.95
0.8	0.88	1.01
0.93	0.89	1.03
0.78	0.99	0.89
1.59	0.92	0.94
1.03	0.9	0.87
1.03	1.08	1.07
1	0.93	1.06
0.96	0.89	1.03
0.95	0.97	0.99
0.83	1.11	1.13
0.83	1.17	1.12
0.96	0.95	0.9
0.81	1.2	1.28
1.17	1.19	0.95
1.07	0.88	0.92
0.8	1.21	1.33
0.88	0.82	0.89
0.97	0.89	1.15
1.6	0.87	0.89
0.83	1.02	1.02
0.87	0.96	0.93
0.88	0.97	0.9
0.99	0.91	0.9
1.03	1.07	0.98
0.78	1.36	1.08
0.78	0.89	1.1
0.83	0.85	0.98
0.81	0.85	0.93
1.29	0.89	0.93
0.81	0.88	1.05
1.13	1.11	0.9
0.86	0.83	0.9
0.91	1.03	1.02
1.12	1.06	1
0.88	0.91	1.07
1.02	1.08	0.94
0.91	0.91	0.92
1.14	0.89	1.08
0.88	1.24	0.9
0.89	1.13	1.1
0.91	0.95	1.13
1.1	0.96	1.04
0.79	0.91	1.18
1.34	0.92	0.98
0.91	1.04	1.02
0.84	0.92	1.15
0.85	0.88	0.92
0.81	0.88	1.07
1.16	0.98	0.93
1.03	1.01	1.15
0.89	0.94	0.91
0.8	0.96	0.86
0.77	1.16	0.86
0.92	1.26	1.12
1.13	0.88	0.9
1.35	0.86	1.17
0.92	0.9	0.87
0.82	0.95	0.96
0.84	0.96	1.13
0.85	0.89	0.84
0.92	0.84	1.13
0.81	0.84	1.04
0.83	1.05	0.88
0.85	0.9	0.98
0.79	0.84	0.9
0.97	0.81	0.96
0.87	0.89	1
0.81	1.2	1.03
0.82	1.43	1.06
0.85	1.16	0.99
1.08	0.89	0.9
0.88	1	0.98
0.81	1.02	0.99
1.02	0.84	1.27
0.82	0.88	1.01
0.79	0.95	1.11
0.84	0.88	0.92
0.78	0.91	1.12
1.01	0.91	0.96
0.8	0.95	0.99
0.81	0.85	0.93
1	1	0.91
0.84	1.05	1.08
0.84	0.98	1.1
0.84	0.89	1.15
0.83	0.97	1.02
0.99	0.85	0.94
0.84	0.83	0.87
1.1	0.95	0.91
0.83	0.92	0.87
1.22	1.02	1.13
1.3	1.21	0.99
0.89	0.96	1.1
1.41	0.86	1.04
1.07	1	0.9
1.31	0.86	0.96
0.83	0.93	0.99
0.78	0.92	1.11
0.86	1.35	1.02
0.98	0.92	0.84
0.8	0.83	1.14
0.88	1.08	0.93
1.05	0.93	1
0.8	0.96	1
0.92	1.22	1
0.86	0.95	0.89
0.99	1.52	0.96
1.12	0.86	1.13
0.88	0.84	0.99
0.79	1.02	1.07
1.78	1.02	0.96
1.07	0.84	0.98
1.08	1.12	0.89
0.99	0.92	0.87
0.91	0.99	0.9
1.24	0.97	0.93
0.91	1.04	0.87
0.79	0.9	1.08
0.95	1.06	0.97
0.96	1.28	0.92
0.85	0.94	0.87
0.85	0.84	0.97
0.94	0.86	0.92
0.77	0.92	0.98
1.17	0.97	0.92
0.81	1.14	1.19
0.89	0.98	0.9
1.76	0.88	0.95
1.4	1.42	1.01
0.81	0.91	0.93
0.8	0.97	0.9
0.87	0.95	0.93
0.82	1.11	0.92
0.81	1.03	0.91
1.08	0.95	1.07
0.96	0.84	0.9
0.88	1.02	0.94
1.06	0.92	1.06
0.83	0.98	1.11
0.79	1.22	1.11
0.8	1.08	0.97
1.07	0.96	0.91
0.98	1	0.97
0.89	0.86	1.01
0.81	0.95	0.96
0.82	0.86	0.9
0.9	1.09	0.95
0.78	1.04	1.11
0.84	0.93	1.06
1.16	0.9	1.03
0.78	0.94	1.09
0.8	0.94	1.05
0.91	0.96	0.89
0.85	1.23	0.94
0.87	1.03	1.02
1.07	1.01	0.94
0.84	0.86	1.1
0.9	0.94	0.95
0.83	0.8	1.14
0.91	0.9	0.97
0.82	0.86	0.92
0.97	1.08	0.86
1.08	1.17	0.9
1.24	0.9	0.96
0.91	0.97	1.11
0.99	0.93	1.16
1.01	0.89	1.02
0.83	1.09	1.1
0.93	1.29	0.88
0.83	1.02	0.85
0.92	0.96	1.21
0.77	1	0.97
0.78	1.16	0.92
0.92	0.88	1
1.17	0.81	1.02
0.9	1.07	0.97
0.86	0.82	0.96
0.91	0.95	1.01
1.06	0.84	1.04
0.84	1.26	0.91
0.87	0.84	0.86
1.06	0.89	0.97
0.82	0.93	0.99
0.98	0.89	0.99
0.85	1.01	0.93
0.8	0.88	0.9
0.83	1.16	1.03
0.89	0.93	0.92
1.27	1.01	1.03
0.9	0.91	1.04
1	1.01	1.09
0.79	0.85	1.23
0.85	1.12	1.13
1.62	1.32	0.89
1.65	1.02	1.1
0.81	0.92	1.16
0.99	1.01	1.25
0.91	1.08	0.94
0.92	1.53	0.89
0.94	0.88	1.24
0.83	0.86	0.95
0.8	1.01	0.9
1.01	1.04	1.06
0.92	0.82	1.08
0.9	1.21	0.87
1	0.86	1.03
0.82	1.22	0.86
0.86	0.99	0.89
1.12	1	0.97
1.14	0.93	0.99
1	1.11	0.98
1.09	0.89	1.06
0.85	1.01	0.95
0.9	0.98	0.89
1.15	0.8	0.89
0.89	0.81	0.91
0.96	1.06	1.16
0.86	1.26	0.93
0.8	1.03	0.99
0.81	1.06	0.95
0.84	0.89	0.97
0.88	0.99	1.06
0.87	0.98	0.95
0.81	0.87	0.94
0.82	1.1	0.94
0.96	0.93	0.96
0.96	1.14	1
0.9	0.92	0.94
0.9	1.51	1.04
1.16	1.04	1.11
1.26	1.08	1.02
0.83	0.98	0.92
1.15	0.88	1.1
1.12	0.92	0.92
0.83	0.93	0.93
0.85	1.04	0.97
0.81	0.96	1.29
0.85	1	1.1
0.79	1.21	0.9
0.8	1.12	1
0.83	0.91	1
0.83	1.1	0.95
1.73	1.45	1.01
0.87	0.98	1.04
1.1	0.82	1.18
0.87	1.07	0.93
0.85	1	0.86
0.87	1.19	0.95
0.99	1.08	0.9
0.82	0.8	1.1
1.2	1.04	1.04
0.78	0.93	0.96
0.93	0.89	1.02
0.82	1.13	0.94
1.12	1.01	0.91
1.31	0.83	1.05
0.81	0.88	1.16
0.84	1.09	0.94
0.84	1	0.9
0.9	1.44	1.02
1	0.94	0.98
0.81	1.03	0.94
0.9	1.06	1.06
1.04	0.92	1.12
0.83	0.96	1.17
1.05	1.17	1.01
0.89	0.94	0.9
1.09	0.95	1.03
0.89	0.89	0.98
0.88	0.88	0.85
0.84	1.05	0.91
1.29	1.03	0.93
1.01	1.01	1.05
0.9	1.28	1.09
0.91	1.01	0.97
1.4	0.83	0.97
1.12	0.91	0.9
1.09	1.01	1.02
1.12	1.02	1.21
0.98	1.12	0.84
0.91	0.94	0.95
0.83	1.25	0.92
0.87	0.87	0.97
0.84	1.12	1
0.78	1.21	0.91
0.85	1.13	1.01
0.81	1.28	0.92
0.88	0.97	0.86
1.44	0.94	1.13
1.37	0.92	1.11
1.04	1.24	0.92
1.14	0.87	0.95
0.78	0.91	0.87
0.78	0.84	0.98
0.91	1.07	0.92
0.9	1.04	0.98
1.14	0.81	0.97
1.34	0.96	0.88
0.84	1	1.16
1.7	0.84	1.04
0.79	0.87	0.86
1.24	0.88	0.93
0.93	1.23	0.91
0.92	1.2	0.99
1.06	0.97	0.97
1.58	1.3	0.99
0.82	1.27	0.94
0.83	0.85	0.99
0.79	0.92	0.92
0.84	0.85	0.91
0.87	1.17	0.84
0.84	1.18	0.99
1.05	0.91	1
0.77	1.2	0.89
0.82	0.99	1.1
0.87	1.07	0.88
0.78	1.26	1.03
0.83	1.09	1.01
0.83	0.91	1.13
0.78	0.94	0.94
0.84	0.96	1.04
0.87	0.87	0.92
1.35	0.96	0.9
0.8	1.11	0.93
0.91	1.1	1.07
0.86	1.24	0.94
1.18	0.85	1.11
1.01	1.02	1.07
1.26	0.84	1.1
1.3	1.03	1.1
1.3	0.89	1.01
1.65	1.01	0.89
0.81	0.92	0.88
0.97	0.86	0.98
0.8	1.15	1.2
0.81	0.99	0.98
1.09	1.04	0.89
0.94	0.83	0.92
0.83	0.85	1.01
1.11	0.88	0.98
0.9	1.03	1.22
0.89	0.94	0.99
0.81	1.18	0.94
1.11	0.84	0.97
0.83	1.31	0.99
0.99	0.88	0.97
1.25	1.01	1.04
0.81	1.12	1.01
1.41	0.95	0.94
1.08	0.86	1.16
0.81	0.89	1.1
0.89	0.91	1.16
0.98	0.99	0.96
1.07	1.17	0.94
0.96	1.03	1.11
1.05	1.02	0.94
0.85	1.04	1.02
0.9	1.12	0.94
0.88	0.87	1.06
0.81	0.85	0.93
0.84	0.98	1.13
0.92	0.81	0.94
0.87	0.94	0.88
1.21	1	1.03
0.83	0.91	1.15
0.83	0.97	1.08
0.91	0.87	0.99
0.8	0.95	0.97
0.9	0.81	1.01
0.8	0.88	0.89
0.85	0.88	1.25
1.42	0.82	0.87
0.83	0.99	0.96
0.89	1.01	1.03
0.78	0.88	1
1.04	1.11	0.9
1.22	0.98	0.99
0.97	1.03	0.88
0.79	1.04	1.16
0.92	1.01	0.84
0.8	1.43	0.98
0.99	1.06	1.04
0.95	0.89	0.97
1.03	1.16	1.2
0.9	0.83	0.99
1.42	0.83	1.03
0.92	1.06	0.95
0.91	0.91	0.97
1.17	0.88	1.13
1.14	1.03	1.05
0.86	0.88	1.19
0.85	0.85	1.06
1.05	1.1	0.97
0.92	0.93	1.05
1.33	0.93	1.13
0.8	0.97	1.07
1.02	0.93	0.88
0.8	1.13	0.97
0.88	1.1	0.93
0.87	0.95	1.1
1.08	0.86	1.13
0.93	0.98	0.98
0.8	0.9	0.98
0.92	1.05	1.02
0.83	0.88	0.95
1.28	0.89	1.16
1.13	1.26	0.98
1.09	0.97	0.97
1.02	0.84	1.03
0.92	0.91	1.11
0.87	0.83	1.05
1.12	0.93	0.88
0.87	1.35	1.06
1.17	0.87	0.98
1.16	0.97	0.92
0.83	1.14	0.97
0.91	0.95	1.02
0.98	0.89	1.01
1.16	1.07	1.02
0.82	0.9	0.94
0.78	0.88	1.02
0.82	0.85	0.9
1.01	0.89	0.88
0.81	0.84	1.07
0.87	0.91	1.15
0.8	1.17	1.05
1.31	0.85	1
1.04	0.92	0.99
1.13	0.93	0.94
0.9	0.94	1.08
0.77	0.92	0.93
0.84	1.04	0.93
0.92	0.86	0.89
0.87	0.9	0.94
1.01	0.99	0.88
0.76	0.93	0.97
0.84	0.98	0.9
0.87	1.23	1.06
0.85	0.96	0.89
0.78	1.01	0.98
0.89	0.84	1.09
0.93	1.16	0.95
1.39	0.92	1.04
1.12	0.96	0.97
0.85	1.16	1.02
0.83	1.18	0.92
0.8	0.95	1.02
1	1.16	1.06
0.81	1.01	0.96
0.94	1.15	0.94
0.77	0.96	0.96
0.86	0.98	0.96
0.79	1.01	1.11
0.86	1.19	1.08
1.64	0.96	0.91
0.81	0.95	1.24
0.81	0.91	0.95
1.12	1.14	1
0.89	0.82	0.93
1.08	0.98	0.96
1.19	0.97	1.06
0.82	1.11	1.14
0.88	0.92	1.03
0.87	0.87	0.91
0.9	1.15	0.82
1.08	1.01	0.91
1.32	0.94	1.19
0.83	0.85	0.92
1.04	1	0.89
1	0.97	0.94
0.84	0.95	1.13
0.89	0.86	1.03
0.84	0.92	1.02
0.79	0.93	0.91
0.95	0.88	1.01
0.86	0.89	0.94
0.88	0.86	1.18
0.8	1.16	0.98
1.43	0.91	0.94
0.97	1.28	1.07
0.93	0.9	1.22
1.08	0.88	1
0.79	0.99	1.09
1.04	1.18	0.98
0.94	1.01	0.92
0.9	1.05	1.26
0.78	0.95	0.89
0.93	0.87	0.97
0.82	0.88	0.95
0.82	1.28	1.15
0.85	1.06	0.92
0.77	1.14	1.01
1.17	0.87	1.05
0.87	1.16	0.95
0.96	1.34	0.97
1.37	1.02	0.91
0.96	1.39	0.88
0.86	0.97	1.08
0.97	0.9	0.94
0.8	0.89	1.1
0.95	0.87	0.99
1.04	0.91	0.97
1.09	1.1	0.97
0.79	0.88	0.94
0.85	1.48	0.92
0.83	0.93	1.02
0.81	0.86	0.95
0.94	0.91	0.91
0.79	0.89	0.97
1.11	0.88	0.99
1.1	1.03	0.98
0.9	0.99	0.99
0.84	1.01	0.94
0.79	0.86	1.13
0.8	1.16	1.04
0.91	1.03	0.96
0.86	1.06	0.85
0.9	0.91	0.96
0.98	1.03	1.02
0.81	0.93	0.91
0.91	1.05	0.97
0.87	1.02	1.03
0.85	0.87	1.07
0.92	1.08	0.87
0.99	0.97	0.98
0.89	1.04	1.01
1.03	0.99	1.18
0.78	1.23	0.88
0.82	0.85	0.94
0.85	0.9	1.09
0.79	0.91	0.91
1.06	1.07	1.18
0.95	0.86	1.25
0.82	1	1.08
0.78	0.86	0.95
0.89	0.98	1.07
1.32	1.12	1.04
0.93	0.91	0.97
0.91	0.89	0.97
0.84	1.19	0.85
0.83	0.86	1.08
0.8	1	1
0.86	0.87	1.07
0.93	0.94	1.05
0.94	0.97	0.89
0.84	0.91	0.92
0.93	0.96	1.13
1.04	0.89	1.04
0.97	0.89	1.04
0.86	0.94	0.94
1	0.86	1.21
0.88	1.09	0.96
1.02	0.89	0.91
0.86	0.93	0.85
0.98	0.82	0.94
0.78	0.87	1.19
0.83	0.94	0.89
0.89	1.05	0.99
1.18	0.92	0.86
0.98	0.92	1.14
0.83	0.84	0.9
0.78	1.04	0.96
0.86	0.94	1.03
0.89	0.85	0.97
0.83	1.04	1.12
1.02	0.99	0.97
0.8	0.96	1.11
0.89	0.93	0.95
0.83	0.8	1
0.98	1.06	0.86
0.85	0.86	0.96
0.87	1.27	0.91
0.83	1.02	0.96
0.99	0.94	0.93
0.88	1.09	0.87
0.95	0.94	0.93
0.81	0.93	1.26
0.95	1.03	0.99
1.05	0.95	0.92
0.95	1.31	0.99
0.83	0.87	0.88
0.84	0.99	0.89
0.82	0.97	0.91
0.86	0.93	1.06
0.93	0.98	1.04
0.98	1.02	1
0.83	0.82	0.85
0.87	0.92	1.07
0.99	0.93	0.92
1.44	1.06	1.08
0.83	0.93	1.17
0.82	0.94	0.91
1.09	0.85	1.11
0.78	0.89	1.02
1.1	1.08	0.96
0.93	1.05	0.92
0.81	0.84	1.18
0.94	0.89	1.33
0.99	0.87	0.91
1.23	0.93	0.95
0.93	0.94	1
0.96	1.11	1.14
0.82	1.23	0.96
0.82	0.96	1.1
0.84	0.94	0.86
0.85	1.05	0.91
1.05	0.92	0.97
1.06	0.88	1.04
1	0.96	1.06
1	0.94	0.95
1	0.86	0.95
1.24	1.04	1.2
0.93	1	1.12
0.79	1.23	0.93
1.29	0.94	1.09
1.05	0.87	0.97
1.16	0.99	0.95
0.85	1.31	0.94
1.36	1.1	1
0.83	0.95	0.94
0.94	1.12	0.96
1.07	0.86	1.1
1.09	0.92	0.87
0.97	0.91	0.97
0.83	0.89	0.93
0.89	0.88	1.04
0.96	1	0.86
0.81	1.03	0.94
0.83	0.88	1.1
1.15	0.85	1.04
0.87	0.97	1.02
1.05	0.86	1.03
0.95	0.87	0.97
1.05	0.96	1.07
0.93	0.82	1.12
0.82	1.14	0.97
0.89	0.92	1.13
1.16	0.86	0.98
0.81	1.05	1.02
0.77	0.98	1.13
0.96	0.95	1.06
0.83	0.9	0.92
1.15	0.93	0.94
1.25	0.85	0.94
1.02	1.02	0.91
0.82	0.88	1.03
0.8	0.87	1.12
0.82	0.88	1.06
1.01	0.87	1.23
0.89	0.93	0.93
0.85	0.8	1.19
0.93	1.01	1.07
0.93	1.06	1.13
1.12	0.92	1.15
0.83	0.97	0.91
0.81	1	0.89
0.91	0.97	1.2
0.91	0.96	0.98
1.31	1.08	0.9
1.06	0.85	0.94
1.07	0.88	1.08
0.89	0.85	1.03
0.88	0.92	0.95
0.95	1.16	0.95
1.11	1.22	1.05
0.9	0.89	1.02
1.06	1.1	0.93
0.87	0.86	1.08
0.8	0.88	1
1.15	0.96	0.88
0.95	0.98	0.94
1.05	1	0.89
0.93	0.89	1.08
0.83	1.18	1.03
0.83	1	1.02
0.99	0.92	0.9
1.42	1.04	0.86
1.07	0.91	1.03
0.83	0.89	1.09
0.83	1.09	1.16
0.87	0.93	1.09
0.98	0.85	1.08
1.03	0.95	0.95
0.88	0.87	1.01
1.29	0.85	0.99
0.85	0.94	1.02
1.58	0.89	0.91
0.92	0.88	0.93
1.32	0.99	0.95
0.89	1.08	0.87
0.83	0.91	0.87
0.86	0.97	0.96
0.8	0.87	1.03
1.52	1.01	0.95
1.25	1.1	1.11
1.15	0.99	1.03
0.81	0.86	1.07
0.87	1.56	1.15
0.87	0.87	1.04
1.07	1.01	0.87
1.12	0.99	0.92
0.82	0.95	0.85
0.91	1.03	0.95
1.17	0.83	1.11
0.92	0.93	1.14
0.86	0.91	0.91
1.38	1.01	0.94
1.37	1.11	0.93
1.37	1.58	1.1
0.82	0.83	0.86
0.81	0.88	1
0.93	0.89	1
1	1.08	1
0.83	0.82	0.95
0.9	0.93	0.89
1.1	1.1	1.27

## Sheet: Exe
Monthly relative load	Fornightly relative load	Weekly relative load
1.18	0.98	1.03
1.04	0.95	1.02
1.13	1.28	0.95
1.19	1.07	1.05
1.49	0.84	0.94
1.09	0.95	1.09
1.28	0.89	0.99
1.04	1.02	0.99
1.03	1.05	1.18
1.11	0.98	0.96
1.09	0.86	0.97
0.97	0.97	1.09
0.85	1.06	0.96
0.96	1.1	0.95
1.1	1.22	1.11
1.03	0.89	1.09
1.17	1.02	0.92
1.25	1.03	1
1.06	0.98	0.82
0.53	0.84	0.93
0.79	1.21	1.05
0.78	0.83	1.04
0.6	0.83	0.98
0.77	1.09	1.17
1.03	0.94	1.18
0.8	1.18	0.95
0.94	1.04	0.91
1.03	1.22	1.05
0.8	1.02	0.94
0.8	0.85	0.94
1.08	0.97	1.18
0.73	1.03	0.96
1.16	1.43	0.85
1.1	1.36	1
0.93	0.7	1
0.99	0.99	1
0.94	1.29	0.89
1.08	0.95	0.98
0.94	1.01	1.09
0.72	1.13	1.13
1.04	0.83	0.9
0.92	0.95	0.96
0.72	0.87	0.89
1.1	0.92	0.88
1.02	1.27	0.89
0.99	0.85	0.98
1.02	1.23	1.18
1.15	0.91	0.97
1.07	0.89	0.94
0.78	0.85	1.11
0.73	0.91	0.99
1.33	0.96	0.96
1.13	1.14	0.89
1.15	0.87	1.04
0.8	0.95	0.89
1.24	1.4	0.9
1.01	1.49	0.95
1.28	0.96	0.88
0.94	1.25	0.92
0.91	0.8	0.97
0.8	1.4	1.12
0.92	0.84	1.18
1	0.99	0.88
0.99	1.05	1
0.84	1.02	0.99
0.83	0.94	0.99
1.35	0.89	0.94
1.07	1.02	0.89
0.92	0.99	0.92
0.92	1.05	1.06
1.04	0.9	1.02
1.01	1.16	0.94
1.47	0.85	1.01
0.99	1.01	1.1
0.95	1.06	0.93
0.82	1.11	0.96
0.99	0.79	0.89
0.81	1.05	1.04
1.01	1.06	0.9
0.95	0.88	1.16
1.4	0.96	1.03
0.83	1.02	0.93
0.89	0.99	0.96
0.9	0.82	0.93
0.72	0.82	0.98
1.04	0.83	0.98
1.39	1.04	0.89
1.11	0.96	1.06
0.8	0.93	0.95
0.98	1.21	1.02
0.96	1.2	0.91
0.81	0.88	1.17
1.38	0.93	1.24
1.11	0.89	1.14
0.93	0.91	0.94
0.92	1.02	1.02
0.95	0.89	1.03
1.13	0.94	0.97
0.99	1.06	0.85
0.88	1.04	0.91
1.06	1.1	0.99
0.85	0.92	0.98
0.84	0.79	0.95
1.24	0.78	1.04
0.7	0.96	0.99
0.93	1.12	0.97
1.63	1.26	1.07
0.78	0.74	1.03
0.93	1.02	1.2
1.03	1.17	1.06
0.93	0.9	0.98
0.97	1.02	0.88
0.86	0.94	1.08
1.4	0.9	0.92
0.98	0.76	0.92
1.14	0.82	0.95
0.97	0.8	0.94
1	0.89	0.91
0.77	1.05	1.07
1.14	0.96	0.97
1.09	1.17	1.03
0.9	0.87	1.12
1.01	0.85	1.22
0.84	0.89	0.86
1.4	0.87	1
0.94	1.06	0.95
0.93	0.9	0.89
0.61	1.09	1.03
0.92	0.97	1.05
1.14	0.81	0.97
1.03	1.08	0.91
1.22	0.87	1.02
1.23	1.09	1.03
0.99	0.89	0.9
0.98	0.82	0.99
1.13	1.21	1.04
0.9	1.12	1.19
1.06	0.86	0.86
0.81	1	1.02
1.04	1.03	1.02
1.14	1.21	0.86
1.01	1.1	1.02
0.86	1.11	1.12
0.87	1.06	0.92
0.93	1.17	0.99
0.86	1.08	1.05
0.92	1.28	0.95
1.05	0.92	0.99
1.16	0.98	1.1
1.06	1.01	1.15
0.94	0.84	0.95
0.87	0.95	1.11
0.98	1.07	0.89
0.79	0.98	0.94
0.9	1.11	0.88
0.76	0.87	1.05
1	1.19	1.08
0.9	1.08	0.92
0.97	1.01	1
1.17	0.98	1.13
0.98	1.12	1.06
1.27	1	0.95
1.1	0.88	0.86
0.95	0.93	1.08
0.92	1.06	0.9
1.2	1.15	0.91
1.24	0.98	0.91
1.07	0.91	1.01
0.9	0.82	0.84
0.97	0.98	1.25
1.01	0.93	0.89
0.97	1.15	0.98
1.26	1	0.92
1	1.07	0.96
0.79	0.8	1.05
1	1.05	0.96
0.88	0.88	0.86
0.78	0.92	1.06
0.84	1.14	1.09
0.77	0.98	0.88
0.92	0.88	0.91
0.83	0.93	0.88
1.25	0.85	0.9
0.8	0.94	1.02
0.89	0.97	0.95
0.95	0.86	0.98
0.8	1.22	1.09
0.86	0.85	0.94
0.77	0.98	1.01
1	1.04	0.89
1.4	0.81	0.98
0.74	0.89	1.05
0.71	0.79	0.98
0.78	0.88	0.94
0.71	0.83	1.14
0.92	1.07	1.09
1.12	1.02	1.14
1.05	0.95	1
0.95	0.99	1.04
1.35	1.19	1.12
1.03	0.9	1.11
1.11	0.93	1.05
0.96	1.08	0.84
0.99	0.97	0.99
0.78	1.19	1.13
1.01	1.08	1.23
1	1.05	0.98
0.81	1.17	0.99
1.1	1.05	0.99
1.16	0.86	1.02
0.76	1.58	0.88
0.92	1.03	0.98
1.05	0.89	1
1.1	0.86	1.01
0.94	0.83	0.89
1.04	0.79	0.86
0.88	0.93	0.88
1.02	1.03	1.12
1.16	0.83	1.13
0.93	1.1	0.99
0.84	1.08	1.09
1.35	1.2	0.9
0.96	1.01	1.02
0.76	1.1	1.05
0.89	1	0.91
1.13	0.89	0.98
0.85	0.94	0.98
0.97	1.1	0.97
0.86	0.98	1
0.89	1.06	1.04
1.06	1.05	0.94
0.78	0.84	1.13
0.86	1.02	0.85
1.36	1.08	0.87
1.05	0.88	1.01
0.99	0.81	1.05
0.82	0.82	1.06
1.08	1.05	1.03
0.76	1.01	1.05
1.41	1.28	0.98
0.82	0.97	0.96
0.74	1.09	0.89
0.76	0.89	1.09
1.07	0.87	0.91
1.05	1.11	0.87
1.1	1.1	0.84
0.87	0.96	0.99
0.9	0.94	0.79
0.83	1.03	0.86
0.82	1.05	0.92
0.91	0.84	0.92
0.84	1.05	0.95
1.32	0.95	1
0.95	0.92	1.05
0.83	0.92	0.98
1.15	0.93	1.03
0.82	0.82	1.16
1.18	0.85	0.98
0.95	0.89	0.91
1.04	1.01	1
0.9	0.75	1.01
1.15	0.9	0.97
0.99	0.92	1.23
0.99	0.92	1.07
0.84	0.81	1.15
0.8	1.05	0.98
1.08	0.93	1
0.87	1.12	1.16
0.81	1.04	1.08
0.8	1.12	1.09
0.93	1.03	1.01
0.77	1.06	1.06
0.73	0.94	1.11
0.93	0.89	1.09
1.39	0.94	1.01
0.95	0.88	0.91
1.35	1.11	0.96
1.02	1.03	1.01
0.84	0.81	1.08
1.05	0.86	0.99
0.77	0.98	1.09
0.95	0.93	1.01
0.82	0.88	1.06
0.97	0.88	1.16
1.03	0.96	0.97
0.93	1.01	0.98
0.86	0.88	1.02
1.39	0.85	1.12
0.96	0.97	1.07
0.86	0.91	0.99
0.98	0.85	1.19
0.77	0.9	0.94
0.97	1	0.89
0.7	1.28	0.99
1.03	1.3	0.95
0.83	0.9	1.1
0.84	0.94	0.94
0.73	0.9	1.19
0.99	0.8	1.02
0.92	0.94	1.15
0.9	0.94	0.96
0.85	0.93	1.03
1.07	0.81	1.01
1.55	1	1.29
0.94	0.94	1.16
1.04	1.16	1.04
1.3	0.83	0.97
0.72	1	1.11
1.23	1.08	1.01
1.13	0.88	1.04
1.06	1.29	1.1
0.89	1.01	1.03
1.13	0.88	0.94
1.38	0.96	1.03
0.88	0.92	0.83
0.89	0.98	1.13
1.2	1.33	1.01
0.96	1.02	1
0.75	1.06	0.95
0.88	0.93	0.92
0.85	0.86	1.02
1.02	0.97	1.07
0.89	1.1	0.98
0.88	1.08	0.89
1.1	1.07	1.09
1.12	1.08	0.97
0.84	1.19	0.96
0.82	0.96	1.03
0.98	1.02	0.98
0.93	1.1	1.04
0.61	0.77	0.87
1	1.14	0.93
0.85	0.96	1.05
0.9	0.88	0.88
0.98	1.06	0.85
0.91	0.95	0.94
0.84	1.23	1.02
0.91	0.87	0.93
1.01	1.05	1.04
1.35	0.97	1.09
0.91	0.96	0.95
0.83	1.26	1.05
0.93	0.99	0.97
0.88	0.81	0.92
0.93	1.06	1.1
1.14	1.04	0.9
1.46	0.92	1.05
1.06	0.94	0.99
0.88	0.99	0.99
1.02	1.06	1.12
0.85	0.77	0.88
1.18	1	0.95
0.82	0.88	0.95
1.07	1.12	0.88
1.08	1.11	0.99
1.15	0.98	0.99
1.35	0.89	0.99
0.9	0.83	0.99
0.94	0.85	1
0.87	1.07	0.96
0.96	0.85	1.18
0.88	0.92	0.87
0.87	1.02	0.93
0.95	1.32	1.1
1.09	0.97	0.98
1	0.97	1.08
0.85	1.01	1
1.01	1.06	0.87
1.13	0.91	1.08
0.92	0.91	1.34
0.98	1.23	0.94
1.02	1.35	0.97
1.04	1.13	0.92
0.71	0.97	1.01
0.95	1.01	0.87
1.05	1.09	0.95
0.91	0.8	1.13
1.14	0.93	1
1.24	1.01	1.1
0.77	1.04	0.93
1.05	0.83	1
1	0.92	1.16
0.97	1.17	0.98
1.31	1.02	0.97
1.08	0.96	0.97
1.03	1.09	0.97
0.79	0.71	0.91
1.66	0.9	1.03
1	1.08	0.97
0.8	0.75	0.83
0.88	0.98	0.85
1.43	0.98	0.88
1.23	0.88	0.96
1.41	0.95	1.1
0.94	0.87	1.06
1.22	1	1.06
0.92	0.95	0.9
0.87	1.14	0.98
0.6	0.83	0.96
0.9	0.83	1.01
0.85	0.88	1.06
0.64	0.85	0.91
0.77	1.05	0.91
1.52	0.95	1
1.25	1.01	1.01
0.74	1.09	1.07
0.87	1.34	0.91
0.7	1.13	0.97
0.93	0.82	1.01
0.7	1	1.05
1.09	1.34	1.09
1.02	1.03	0.86
0.83	0.91	1.04
1.11	1.08	1.05
0.9	0.95	1.02
0.93	1.06	0.95
1.05	0.92	0.92
0.88	0.88	0.92
0.96	0.94	1.1
0.95	1.16	1.1
1.15	0.99	0.91
0.82	0.95	0.98
0.96	1.43	0.88
1.07	1.01	0.93
0.86	0.99	0.87
1.07	1.03	0.96
1.5	0.96	0.97
1.47	1.15	1.03
1.15	0.83	1.15
1.12	0.81	1
0.79	0.99	1.09
0.84	0.89	0.99
0.75	1.03	1.18
0.79	1.21	0.95
1.1	0.96	1.15
0.79	0.81	0.97
0.81	0.79	1.02
0.68	1.02	1.03
0.84	0.91	1.03
0.8	1.08	1.07
0.79	1.1	0.82
0.95	0.85	0.96
0.98	1.11	0.84
0.67	0.95	1.09
0.71	1.12	1.02
0.91	0.97	0.99
1.18	1	1.01
1.1	0.95	1.06
0.9	0.9	1.12
1.12	1.11	1.14
1.15	0.8	0.93
0.88	1.25	0.96
0.9	1.25	1.06
0.97	0.85	0.91
0.69	1.02	0.88
0.73	1.03	0.91
0.76	0.95	0.95
1.03	0.77	0.83
0.94	1.01	0.88
0.98	1.1	0.99
0.9	1.09	0.95
0.77	1.03	0.97
1.1	0.88	0.96
0.9	0.95	1.02
0.93	1.02	0.86
0.8	1.09	0.87
0.99	1.01	1
1.02	0.88	0.91
1.26	0.82	1.05
1.02	1.07	1.09
0.85	0.8	0.97
0.96	0.89	0.99
0.97	0.95	0.92
0.8	1.24	0.88
0.81	1.14	1.03
0.84	0.98	0.93
0.83	0.92	0.96
0.89	1.26	0.96
0.74	1	0.9
0.93	1.06	0.99
0.9	0.91	1.25
0.89	1.04	0.83
1.3	0.91	0.87
0.76	0.99	0.98
0.97	0.95	0.92
1.13	1.27	0.97
1.05	0.95	1.07
1.13	1.02	0.94
0.8	1.01	0.97
0.84	1.07	1.09
0.72	0.83	0.93
1	1	1.04
0.88	1.21	1.1
0.98	1.02	1.1
0.78	1.38	0.96
1.3	0.92	1.12
0.77	0.95	1.08
0.79	0.91	0.95
0.79	1	1.1
0.81	0.83	0.9
0.83	1.17	1.12
0.78	1.21	0.83
0.68	0.99	0.94
1.06	0.87	0.87
0.78	0.91	0.92
0.95	0.9	1.03
0.81	1.09	0.95
0.97	0.99	0.94
0.79	0.98	0.92
0.9	0.95	1.12
0.8	0.9	0.85
0.88	0.91	1.11
0.83	0.85	1.02
1.1	0.96	1.01
1.42	0.9	0.93
0.97	0.98	1.27
0.79	0.96	0.92
1	1.29	0.97
1.25	0.94	0.92
0.94	0.92	0.86
0.93	1.09	0.91
1.02	0.83	1.06
0.87	0.78	0.97
1	1.11	0.94
1.05	0.96	1.08
0.9	1.12	1.1
0.9	1.06	0.97
1.47	1.02	1.07
0.98	0.97	1.16
1.2	0.88	0.86
0.99	1.16	1.19
0.79	0.79	0.97
0.86	1.01	1.05
1.18	1.1	1.02
0.94	1.03	0.88
1.06	0.76	1.09
1.03	1	0.99
1.52	0.92	0.98
1.22	1.05	0.97
1.1	1.31	0.96
1.37	0.89	0.85
0.92	1.31	1.01
1.43	0.97	1.17
1.03	0.75	1.11
0.77	0.91	0.97
1.01	0.99	1
0.88	1.22	0.96
0.76	0.93	1.06
1.05	1.15	0.88
1.14	1.13	1.06
0.7	0.92	1.03
1.44	1.19	0.83
0.94	0.77	0.93
1.37	1.05	1.15
0.81	1.19	1
1.01	0.98	0.95
1.17	0.96	0.94
1.09	1.08	1.06
1.08	0.97	1
0.74	1.16	1.09
1.08	1.17	1.07
1.01	0.93	1.01
1.12	1.09	1.02
1.32	0.92	0.89
0.92	1.08	0.85
0.69	1.08	1.06
1	0.93	1.02
1.5	0.97	1.05
1.27	1.07	0.9
1.11	0.86	1.07
0.95	1.09	1.15
1.05	1.13	0.9
1.04	0.98	0.95
1.2	1.09	0.87
0.9	0.86	1.02
1.35	1.09	1.24
0.88	1.11	1.18
0.9	1.19	0.77
0.76	0.93	0.81
1.24	0.89	1.03
1.06	1.35	0.99
0.89	0.95	1.12
1.3	1.15	1.16
1.03	1.04	0.89
0.72	0.9	1.04
1.15	1.04	1.11
1.04	0.92	0.9
0.99	0.96	1.06
1.32	1.1	0.94
1.13	1.09	0.95
0.82	0.92	1.01
1.13	0.92	0.86
1.07	1.09	0.97
0.83	1.09	0.99
1.12	0.88	0.93
0.84	0.86	0.99
0.9	1.05	0.98
0.89	1.18	0.99
0.94	0.82	1.14
0.71	0.79	0.93
0.58	0.85	1
0.7	0.99	1.03
0.7	0.94	1.13
1.01	1.01	1
0.76	1.43	0.95
0.87	1.2	1.08
1.24	0.86	1.1
0.91	0.88	1.03
1.01	1	1.1
0.73	0.88	0.9
0.92	0.86	1.14
0.97	1.06	0.83
0.71	1.1	1.05
0.85	0.86	0.9
0.97	1.47	1
0.93	0.99	1.09
0.83	1.12	0.92
1.08	0.95	0.9
0.73	1.02	0.93
0.93	0.81	0.95
1.08	1.03	0.87
1.22	0.88	1.1
0.97	1.06	0.93
1.65	0.94	0.87
0.97	0.88	1
0.85	0.95	1.05
1.26	0.85	1.06
1.48	1.36	1.08
1.25	0.95	1
1.06	1.18	1.13
1.24	1.09	0.99
0.7	0.99	1.07
1.26	0.85	0.98
0.81	0.95	1.13
1.03	0.88	1.07
1.31	0.99	0.89
0.79	1.15	0.99
1.07	0.98	0.95
0.93	0.8	0.88
1.09	1.15	0.91
1.08	1.01	0.88
0.76	0.91	1.01
0.99	0.91	1.06
1.31	1.23	0.94
0.96	1.18	0.94
1.11	1	0.95
1.04	1	1.13
1.53	0.97	0.96
0.74	1.26	0.97
1.34	0.9	0.96
0.8	0.9	0.9
0.84	0.85	0.96
0.95	1.22	1.01
0.72	1.27	1.04
0.99	0.84	0.97
0.99	0.78	0.97
0.81	0.92	0.91
0.77	1.12	0.99
0.68	0.75	0.99
1.11	0.8	0.87
1.17	1.02	1.06
1.01	0.96	1.04
0.83	0.93	0.96
0.95	1.08	1.13
0.88	0.84	1.05
0.75	1.13	0.95
1.01	0.92	0.97
0.88	1.01	0.93
1.06	1.12	1.01
0.84	0.98	1.03
0.73	0.83	0.93
0.79	0.99	1.08
0.87	1.29	0.98
1.01	0.98	0.95
0.93	0.89	0.95
0.91	0.85	1.02
0.74	0.91	0.96
1.02	0.93	1.03
0.96	0.97	1.05
0.87	0.85	1.13
0.88	0.98	1.01
0.92	0.97	0.91
0.83	1.06	0.89
1.12	0.88	0.92
0.98	1.02	0.95
0.77	0.96	0.97
1.12	0.83	1.13
0.98	0.92	0.93
0.93	1.2	0.81
0.76	1.07	0.9
0.95	0.84	1.11
1.4	0.88	0.99
0.82	0.87	0.95
1.1	1.18	1.02
0.88	1	1.07
0.88	1.04	1
1.07	0.98	0.95
1.08	1.14	1.05
0.86	1.06	1.18
0.87	0.91	1.08
0.91	1.22	0.89
0.82	1.21	1.05
0.9	0.96	0.96
0.84	1.04	0.91
1.03	0.98	0.96
0.99	0.88	0.95
1.15	0.98	1
1.16	0.86	1.04
0.85	1.03	0.98
1.11	1.04	1.11
1.04	0.92	1.11
1	0.75	0.94
0.75	0.87	1.06
1.37	0.97	1.02
1.11	0.94	1.1
1.22	0.95	0.97
1.36	0.94	1.15
1.1	0.95	1.11
0.88	0.96	0.93
0.86	1.16	1.05
1.04	0.82	1.17
1.08	0.95	0.91
0.89	0.99	1.03
0.93	0.96	0.97
1.01	0.99	1.16
0.72	1.02	1.05
1.02	1.08	0.91
1.34	1.12	1.01
0.78	1.2	1.04
1.02	0.8	1.06
1.1	0.86	1.02
0.88	0.95	1
0.83	1	1.07
0.95	0.99	0.9
1.01	1.02	1.11
0.85	0.84	0.94
1.02	0.94	0.9
0.68	1.09	0.85
1.13	0.87	0.97
0.87	0.92	0.94
0.94	1.01	1.1
1.06	0.93	1.02
0.85	1.14	1.01
1.11	0.89	1.03
1.46	1.23	0.99
1	0.98	0.94
0.85	0.88	0.93
0.63	0.91	0.92
1.39	0.9	0.99
1.13	1.08	1.04
0.89	0.99	0.96
0.91	1.21	1.12
0.96	0.85	0.94
0.96	0.99	0.86
0.87	1.14	0.91
1.09	1.18	0.91
0.89	0.93	0.85
1.18	1.12	1.01
0.94	0.84	0.89
0.79	1.29	0.94
1.02	1.04	0.97
1.1	0.99	1.01
1.13	1.09	0.98
0.91	0.86	1.03
1.1	1.02	1.29
0.79	0.98	0.94
0.88	1.07	1.04
0.78	0.91	0.93
0.87	1.15	0.98
0.82	0.93	1.1
0.92	1.06	0.99
0.94	0.9	1.21
1.2	1.08	0.89
0.92	0.98	0.94
1.29	0.97	1.1
0.91	0.93	0.92
0.86	1.06	0.98
0.95	1.11	1.05
0.97	0.96	0.95
0.92	0.94	0.97
1.05	0.95	0.94
1.64	0.84	1.08
0.88	0.9	1.09
0.73	1	1.01
1.04	1.13	0.99
0.63	0.89	0.92
0.64	0.83	1.02
0.85	0.92	1.19
1.31	0.95	1.04
0.86	0.94	1.11
0.84	1.25	1.09
0.92	0.81	0.98
0.95	1.02	0.98
0.7	1.16	1.15
0.72	0.98	0.91
1.05	0.94	1.02
0.85	1	0.94
0.92	1.2	0.97
1.15	1.16	1.03
1.35	1.2	1
0.98	0.99	1.02
0.87	1.18	1.13
0.78	0.95	1.02
1.1	0.93	1.14
1.3	0.71	0.93
0.87	1.08	1.07
0.8	0.98	0.91
0.92	0.91	0.93
0.98	0.78	1
1.3	0.85	1.02
0.93	0.94	0.94
0.85	0.87	0.91
1.05	0.99	0.97
1.04	1.01	1.19
1.04	1.06	0.94
1.14	1.01	0.85
0.99	1.07	0.97
1.05	1.03	1
1.06	0.81	0.85
1.25	1.17	1.06
0.85	1.16	0.84
0.99	0.94	0.91
1.04	1.03	0.92
1.16	0.93	1.02
0.98	0.88	0.99
0.82	0.96	1.13
1.14	1.14	1.12
0.71	0.87	1.03
0.95	1.05	1.18
1.1	1.06	0.96
0.9	1.04	0.9
1.1	1.18	1.1
1.15	0.96	1.04
0.86	0.78	1.09
0.91	1.38	0.95
0.84	1.12	0.97
1.31	1.02	1.06
1.4	1	0.99
0.88	1.07	0.96
0.74	1.07	0.99
0.88	1.03	0.93
1.17	1.04	0.97
0.99	1.02	1.16
0.94	0.91	0.89
1.12	0.86	0.95
0.87	1.07	0.96
1	1.14	1.2
1.03	0.85	1.19
0.72	1.08	0.87
0.75	1	0.86
1.01	0.94	0.97
1.14	1.04	1
0.97	1.07	0.93
1.21	1.22	0.91
1.14	0.83	0.88
0.99	0.92	0.95
0.84	1.05	0.86
1.18	1.1	1.15
1.04	1.12	0.9
1.03	0.77	1.15
0.99	1.08	1
1.24	1.28	1.06
0.7	1.14	0.95
0.92	0.85	1.13
0.75	1.01	0.97
1.25	1.28	0.83
1.03	1.01	1.1
1	0.92	1.03
0.94	0.85	0.97
0.85	1.19	0.99
0.85	1.02	1.07
0.95	0.89	1.19
0.82	1.13	0.94
1.19	1.26	0.85
0.9	0.95	1.09
1.39	0.91	0.98
1.12	1.07	0.91
0.96	1.07	0.9
0.95	1.14	0.87
1.03	1.35	0.96
0.89	1.12	1.22
0.92	1.22	1.11
0.78	1.04	1.11
0.86	0.9	1.03
0.99	1.36	0.97
1.06	0.99	1
0.79	1.04	0.95
0.93	1.2	1.03
0.7	1.05	0.97
0.71	0.99	0.95
1.11	0.9	0.98
0.92	0.98	1.18
0.79	1.31	0.85
1.11	1.06	1.02
1.05	0.89	0.97
0.88	0.94	0.93
0.87	0.86	1.03
1.05	1.02	0.99
0.83	1.02	0.96
0.86	0.89	0.89
1.02	1.01	1.22
0.9	0.88	1.02
0.83	1.07	0.91
0.79	0.91	0.87
0.85	1.01	1.17
0.93	1.21	0.92
1.06	1.05	0.83
0.64	1.03	1.1
0.87	0.9	0.99
0.91	0.82	1.1
0.74	0.92	0.92
1.3	1.09	1.06
0.69	1.14	0.87
0.96	1.29	0.97
0.71	0.97	0.92
0.81	0.72	1.13
0.84	0.99	1.06
0.8	0.85	1.03
1.43	1.15	0.92
1.4	0.95	1.1
0.9	1.07	1.03
1	0.86	1.17
1	0.81	0.88
1.3	0.98	0.93
0.79	0.85	0.92
1	1.16	1.12
0.78	0.93	0.91
1.05	1.08	1.03
1	1.28	0.96
0.67	0.9	1.12
1.13	0.99	0.91
0.89	1.13	0.81
1.21	0.84	0.94
0.79	1.15	0.85
0.89	0.9	1.01
1	1.28	1.14
1.01	1.32	1.07
0.86	0.85	1.02
0.95	0.95	0.93
1.44	1.02	0.92
0.97	0.97	1.02
0.92	0.89	0.94
0.87	0.98	1.04
1.09	0.84	0.99
1.19	0.89	1.1
0.83	1.14	0.91
1.06	1.27	0.83
0.85	0.87	0.99
0.95	0.87	1.09
1.16	0.98	1
1.56	0.99	0.99
0.84	0.92	0.95
0.92	1.14	1.08
0.7	0.95	0.99
1.08	1.13	1.01
1.23	0.89	1.02
1.44	1.08	1.02
0.95	0.87	0.92
1.63	1.23	1.02
0.8	1.09	1.21
1.05	0.96	0.94
1.49	1	0.92
0.98	1.16	1.07
0.81	0.8	0.96
0.61	0.95	1.09
0.85	1.1	0.93
0.88	0.88	0.97
1.06	1.08	1.04
0.82	0.74	0.98
0.91	0.88	1.09
0.91	1.14	1.03
0.99	1.04	0.9
1.28	1.13	1.03
0.88	1.22	0.88
0.84	1.09	1.2
0.96	0.82	1.14
0.99	0.77	0.98
1	0.85	0.91
1.18	0.93	1.17
0.92	1.01	1.03
1.05	1.13	1
0.82	1.06	0.93
1	1.04	1.09
1.07	1.16	0.96
1.17	0.97	0.86
1.01	1	1.03
1.24	1.05	0.98
1.27	0.82	1.21
1.01	0.8	0.87
1.02	1.19	0.99
0.94	0.98	0.89
1	1.1	1.1
1	1.12	1.06
1.1	0.94	1
1.01	0.94	1.06
0.99	0.98	1
1.17	0.94	1.08
0.85	1	0.97
1.08	1.04	1.04
0.92	0.87	0.99
